# Supplementary material for: Uncovering the spread of drug-resistant bacteria through next-generation sequencing based surveillance: transmission of extended-spectrum β-lactamase-producing Enterobacterales by a contaminated duodenoscope
Source: Antimicrob Resist Infect Control. 2024 Mar 8;13:31. doi: 10.1186/s13756-024-01386-5 (PMC10924313; doi:10.1186/s13756-024-01386-5)
Supplement: Supplementary file 1 — Additional file 1. Supplementary sequence data for the study isolates. [file 13756_2024_1386_MOESM1_ESM.xlsx]

## Sheet: Blad1
Alias ID(s)	ST	Cluster type	Collection Date	Isolation Source	Study Accession	Nucleotide Accession(s)	Sample Accession	Study isolates
citfre-UMCG-1	415	NA	2018-02-19	rectal swab	PRJEB44899	ERR6097510	ERS6962814
citfre-UMCG-2	19	NA	2018-02-26	rectal swab	PRJEB67940	ERR12175059	ERS16541463
citfre-UMCG-3	415	NA	2018-04-02	rectal swab	PRJEB67940	ERR12175064	ERS16541468
citfre-UMCG-4	415	NA	2018-04-23	rectal swab	PRJEB44899	ERR6097511	ERS6962815
citfre-UMCG-5	415	NA	2018-05-28	rectal swab	PRJEB67940	ERR12175065	ERS16541469
citfre-UMCG-6	18	NA	2018-06-04	rectal swab	PRJEB67940	ERR12175066	ERS16541470
citfre-UMCG-7	114	NA	2018-07-09	throat swab	PRJEB67940	ERR12175067	ERS16541471
citfre-UMCG-9	98	NA	2018-08-20	rectal swab	PRJEB67940	ERR12175068	ERS16541472
citfre-UMCG-10	22	NA	2018-10-20	BAL	PRJEB67940	ERR12173372	ERS16540475
citfre-UMCG-11	415	NA	2019-01-28	rectal swab	PRJEB67940	ERR12175051	ERS16541455
citfre-UMCG-13	22	NA	2019-07-08	rectal swab	PRJEB67940	ERR12175052	ERS16541456
citfre-UMCG-14	311	NA	2019-07-15	rectal swab	PRJEB67940	ERR12175053	ERS16541457
citfre-UMCG-15	415	NA	2019-11-11	rectal swab	PRJEB67940	ERR12175054	ERS16541458
citfre-UMCG-16	415	NA	2019-12-30	rectal swab	PRJEB67940	ERR12175055	ERS16541459
citfre-UMCG-17	22	NA	2020-03-22	urine	PRJEB67940	ERR12175056	ERS16541460
citfre-UMCG-18	129	NA	2020-04-09	throat/rectal swab	PRJEB67940	ERR12175057	ERS16541461
citfre-UMCG-19	129	NA	2020-04-09	throat/rectal swab	PRJEB67940	ERR12175058	ERS16541462
citfre-UMCG-21	540	NA	2020-06-20	blood culture	PRJEB67940	ERR12175060	ERS16541464	Patient 1
citfre-UMCG-22	540	NA	2020-07-03	urine	PRJEB67940	ERR12175061	ERS16541465	Patient 2
citfre-UMCG-23	540	NA	2020-07-01	throat/rectal swab	PRJEB67940	ERR12175062	ERS16541466	Patient 5
citfre-UMCG-24	508	NA	2020-07-17	urine	PRJEB67940	ERR12175063	ERS16541467
klepne-UMCG-18-01	17	1753	2018-01-23	BAL	PRJEB67940	ERR12186954	ERS16602563
klepne-UMCG-18-02	45	1757	2018-01-24	rectal swab	PRJEB67940	ERR12186955	ERS16602564
klepne-UMCG-18-03	2004	1013	2018-03-12	urine	PRJEB67940	ERR12186956	ERS16602565
klepne-UMCG-18-04	45	1469	2018-04-23	rectal swab	PRJEB67940	ERR12186957	ERS16602566
klepne-UMCG-18-05	280	2280	2020-09-04	urine	PRJEB67940	ERR12186958	ERS16602567
klepne-UMCG-19-01	1775	2766	2019-02-07	rectal swab	PRJEB67940	ERR12186959	ERS16602568
klepne-UMCG-19-02	391	3042	2019-03-03	rectal swab	PRJEB67940	ERR12186960	ERS16602569
klepne-UMCG-19-03	45	3106	2019-05-24	rectal swab	PRJEB67940	ERR12186961	ERS16602570
klepne-UMCG-19-04	45	3106	2019-08-08	rectal swab	PRJEB67940	ERR12186962	ERS16602571
klepne-UMCG-19-05	17	5185	2019-10-09	throat/rectal swab	PRJEB67940	ERR12186963	ERS16602572	Patient 4
klepne-UMCG-19-06	628	4570	2019-11-29	rectal swab	PRJEB67940	ERR12186964	ERS16602573
klepne-UMCG-20-01	20	4720	2020-01-17	rectal swab	PRJEB67940	ERR12186965	ERS16602574
klepne-UMCG-20-02	628	4570	2020-01-20	rectal swab	PRJEB67940	ERR12186966	ERS16602575
klepne-UMCG-20-03	45	3106	2020-01-22	urine	PRJEB67940	ERR12186967	ERS16602576
klepne-UMCG-20-04	307	4842	2020-02-02	urine	PRJEB67940	ERR12186968	ERS16602577
klepne-UMCG-20-05	307	4843	2020-02-03	urine	PRJEB67940	ERR12186969	ERS16602578
klepne-UMCG-20-06	3069	4854	2020-02-12	rectal swab	PRJEB67940	ERR12186970	ERS16602579
klepne-UMCG-20-07	22	4865	2020-02-25	rectal swab	PRJEB67940	ERR12186971	ERS16602580
klepne-UMCG-20-08	307	5008	2020-03-09	urine	PRJEB67940	ERR12186972	ERS16602581
klepne-UMCG-20-09	530	5011	2020-03-12	tissue	PRJEB67940	ERR12186973	ERS16602582
klepne-UMCG-20-10	307	5009	2020-03-12	throat/rectal swab	PRJEB67940	ERR12186974	ERS16602583
klepne-UMCG-20-11	1564	5024	2020-03-23	rectal swab	PRJEB67940	ERR12186975	ERS16602584
klepne-UMCG-20-12	307	5009	2020-03-26	rectal swab	PRJEB67940	ERR12186976	ERS16602585
klepne-UMCG-20-13	628	4570	2020-04-07	urine	PRJEB67940	ERR12186977	ERS16602586
klepne-UMCG-20-14	869	5085	2020-05-14	rectal swab	PRJEB67940	ERR12186978	ERS16602587
klepne-UMCG-20-15	45	3106	2020-07-07	blood culture	PRJEB67940	ERR12186979	ERS16602588
klepne-UMCG-20-16	17	5185	2020-07-09	blood culture	PRJEB67940	ERR12186980	ERS16602589	Patient 3
klepne-UMCG-20-17	17	5185	2020-07-16	throat/rectal swab	PRJEB67940	ERR12186981	ERS16602590	Patient 6
klepne-UMCG-20-18	17	5232	2020-08-10	urine	PRJEB67940	ERR12186982	ERS16602591
klepne-UMCG-20-19	45	3106	2020-08-12	throat/rectal swab	PRJEB67940	ERR12186983	ERS16602592
klepne-UMCG-20-20	1192	5255	2020-08-31	rectal swab	PRJEB67940	ERR12186984	ERS16602593
klepne-UMCG-20-21	869	5085	2020-09-17	rectal swab	PRJEB67940	ERR12186985	ERS16602594
klepne-UMCG-20-22	3069	5304	2020-10-14	rectal swab	PRJEB67940	ERR12186986	ERS16602595
klepne-UMCG-20-23	530	5319	2020-11-01	rectal swab	PRJEB67940	ERR12186987	ERS16602596
klepne-UMCG-20-24	111	5335	2020-12-06	urine	PRJEB67940	ERR12186988	ERS16602597
klepne-UMCG-20-25	17	5185	2020-12-11	other	PRJEB67940	ERR12186989	ERS16602598	Duodenoscope
